# Supplementary material for: Pyoderma gangrenosum caused by the molecular uncoupling of OTULIN catalytic activity and LUBAC binding
Source: Nat Immunol. 2026 Jun 15;27(8):1619–32. doi: 10.1038/s41590-026-02568-6 (PMC13414579; doi:10.1038/s41590-026-02568-6)
Supplement: Supplementary file 2 — Primers. [file 41590_2026_2568_MOESM2_ESM.xlsx]

## Sheet: Supplementary Data Table 1
Supplementary Table 1: Primers
Primer name	Type	Sequence
pCMV6_OTU_Y56F_F	SDM	GGAGGACATGTTCCGTGCTGCAG
pCMV6_OTU_Y56F_R	SDM	CTGCAGCACGGAACATGTCCTCCT
pCMV6_OTU_R57C_F	SDM	AGCATGAGGAGGACATGTACTGTGCTGCAGATGAAATAGAAAA
pCMV6_OTU_R57C_R	SDM	TTTTCTATTTCATCTGCAGCACAGTACATGTCCTCCTCATGCT
SDM-Myc-STOP-DDK-F	SDM	GAGGATCTGGCATAAAATGATATCCT
SDM-Myc-STOP-DDK-R	SDM	AGGATATCATTTTATGCCAGATCCTC
OTULIN-D54A-F	SDM	AGCATGAGGAGGCCATGTACCGTGC
OTULIN-D54A-R	SDM	GCACGGTACATGGCCTCCTCATGCT
OTULIN-Y56F-F	SDM	AGGAGGACATGTTCCGTGCTGCAGA
OTULIN-Y56F-R	SDM	TCTGCAGCACGGAACATGTCCTCCT
OTULIN-R57C-F	SDM	GAGGACATGTACTGTGCTGCAGATG
OTULIN-R57C-R	SDM	CATCTGCAGCACAGTACATGTCCTC
OTULIN-L272P-F	SDM	ACCCAGGACAGCCTCTGAGGAACCA
OTULIN-L272P-R	SDM	TGGTTCCTCAGAGGCTGTCCTGGGT
OTULIN-PAMi-F	SDM	TGGTGATAATTATTGCGCTTTAAGAGCCACGCTGTTC
OTULIN-PAMi-R	SDM	GAACAGCGTGGCTCTTAAAGCGCAATAATTATCACCA
HOIL-STOP-F	SDM	CAGAACTGCCACTAGGCCGCAATCGA
HOIL-STOP-R	SDM	TCGATTGCGGCCGCGTGGCAGTTCTG
SHARPIN-STOP-F	SDM	GCAGCTTCCACCTAGGCCGCAATCGA
SHARPIN-STOP-R	SDM	TCGATTGCGGCCTAGGTGGAAGCTGC
OTULIN-ORF-seq-F1	Sanger	GCAGGCTTGGCTGAAATGAG
OTULIN-ORF-seq-F2	Sanger	TGCTTCTGTTTGCTCGGGAC
OTULIN-ORF-seq-F3	Sanger	GGCGAGTCCGTGGTGATAAT
OTULIN-ORF-seq-F4	Sanger	GAATTCATCACAGTCTACCC
OTULIN-ORF-seq-F5	Sanger	ACGATCGGCACTATAACAT
OTULIN-ORF-seq-R1	Sanger	CGGTTCTGATGCCCCTCTTT
OTULIN-ORF-seq-R2	Sanger	TCCTCCGCCTCATTTGTGAA
OTULIN-ORF-seq-R3	Sanger	CATTGCTTGATCCAGTTGTA
OTULIN-ORF-seq-R4	Sanger	CATCACAAGCTATCTGTC
OTULIN-gDNA-F1	Sanger	GTAGCGGACAGTGGGAATCT
OTULIN-gDNA-R1	Sanger	TTGCCTGATCTTACCCCAACC
OTULIN_EXON2_Seq_F	Sanger	GCCTTCAGAGCTACCTAGCAAATG
OTULIN_EXON2_Seq_R	Sanger	AGCCTCAGGAAACAGTCTCTAACA
pCMV6_OTU_SDM_F	SDM	GATCTGCCGCCGCGATCG
pCMV6_OTU_MYCDDK_+_R	SDM	TTCTGCTCGAGCGGCCGCGCTAATAGACTGGTC
pCMV6_OTU_R57C_F	SDM	AGCATGAGGAGGACATGTACTGTGCTGCAGATGAAATAGAAAA
pCMV6_OTU_R57C_R	SDM	TTTTCTATTTCATCTGCAGCACAGTACATGTCCTCCTCATGCT
pCMV6_OTU_Y56F_F	SDM	GGAGGACATGTTCCGTGCTGCAG
pCMV6_OTU_Y56F_R	SDM	CTGCAGCACGGAACATGTCCTCCT
RP139_OTU_F	SDM	GTACCGGTTAGGATGCATGCTTAAACCTTATCGTCGTCAT
RP139_OTU_R	SDM	GAGCTAGCAGTATTAATTAACCACCATGAGTCGGGGGACTATGCC
mCherry_addtoRP139_F	SDM	GAGCTAGCAGTATTAATTAACCACCATGGTGAGCAAGGGCGAGGAGG
mCherry_addtoRP139_R	SDM	GTACCGGTTAGGATGCATGCTCATTACTTGTACAGCTCGTCCATGCCGCC
