# Supplementary material for: Pyoderma gangrenosum caused by the molecular uncoupling of OTULIN catalytic activity and LUBAC binding
Source: Nat Immunol. 2026 Jun 15;27(8):1619–32. doi: 10.1038/s41590-026-02568-6 (PMC13414579; doi:10.1038/s41590-026-02568-6)
Supplement: Supplementary file 3 — Plasmids. [file 41590_2026_2568_MOESM3_ESM.xlsx]

## Sheet: Supplementary Table 2
Supplementary Table 2: Plasmids
Plasmid name	Origin	Catalog no.
pMDL/RRE	In-house	N/A
pRSV-REV	In-house	N/A
pMD2G-VSV	In-house	N/A
paRP139-mCherry	In-house	N/A
RP139-OTU	In-house	N/A
psPAX2	Addgene	12260
pMD2.G	Addgene	12259
pLenti-CRISPR-V2	Addgene	52961
pLX303	Addgene	25897
pCMV6-MEFV-WT-MycDDK	Origene	RC210934
pEZY-NLRP3-D305N	In-house	N/A
pEZY-NLRP3-WT	In-house	N/A
pCMV3-HOIL	SDM	N/A
pCMV3-SHARPIN	SDM	N/A
pCMV6-OTULIN-L272P-PAMi2-Myc	SDM	N/A
pCMV6-OTULIN-R57C-PAMi2-Myc	SDM	N/A
pCMV6-OTULIN-WT-PAMi2-Myc	SDM	N/A
pFRT-TO-DEST-V5-IL-1b-Stop-Mut	In-house	N/A
pCI-Casp1-Myc	In-house	N/A
pEZY3-ASC-WT	In-house	N/A
pRL-SV40P	Addgene	27163
4xNFkB-Luc	Addgene	111216
GFP-Ub-KO	Addgene	11934
pEZY-eGFP	Addgene	18671
pcDNA3-HA-NEMO	Addgene	13512
pCMV3lfag8HOIL	Addgene	50016
pCMV3lfag8HOIP	Addgene	50015
pCMV3lfag8SHARPIN	Addgene	50014
pcDNA-N-FLAG-8XLinker-TNF	In-house	N/A
pCMV6-AN-FAM105B-Y56F-MYC-DDK	In-house	N/A
pCMV6-AN-FAM105B-R57C-MYC-DDK	In-house	N/A
pCMV6-AN-OTULIN-R57C-FLAG	SDM	N/A
pCMV6-AN-OTULIN-Y56F-FLAG	SDM	N/A
pCMV6-AN-OTULIN-WT-FLAG	SDM	N/A
pCMV6-AN-OTULIN-MycDDK	In-house	N/A
pCMV6-AN-Myc-DDK	Origene	PS10001
pCMV6-OTULIN-L272P-Myc	SDM	N/A
pCMV6-OTULIN-R57C-Myc	SDM	N/A
pCMV6-OTULIN-Y56F-Myc	SDM	N/A
pCMV6-OTULIN-D54A-Myc	SDM	N/A
pCMV6-OTULIN-WT-Myc	SDM	N/A
FAM105B(OTULIN)	Origene	RC224840
