# Supplementary material for: Pyoderma gangrenosum caused by the molecular uncoupling of OTULIN catalytic activity and LUBAC binding
Source: Nat Immunol. 2026 Jun 15;27(8):1619–32. doi: 10.1038/s41590-026-02568-6 (PMC13414579; doi:10.1038/s41590-026-02568-6)
Supplement: Supplementary file 4 — CyTOF antibodies. [file 41590_2026_2568_MOESM4_ESM.xlsx]

## Sheet: Supplementary Table 3
Supplementary Table 3: CyTOF Antibodies
Antibody	Clone	Manufacturer	Isotype	Dilution
Anti-Human CD294	BM16	Biolegend	161Dy	1:25
Anti-Human TCRVα7.2	3C10	Biolegend	159Tb	1:25
Anti-Human TCRVα24/Jα18	6B11	Biolegend	156Gb	1:25
Anti-Human CD117	104D2	Biolegend	150Nd	1:25
Anti-Human CD14	M5E2	Fluidigm	175Lu	1:25
Anti-Human CD196	G034E3	Fluidigm	141Pr	1:25
Anti-Human CD56	NCAM16.2	Fluidigm	176Yb	1:50
Anti-Human CD4	SK3	Fluidigm	174Yb	1:50
Anti-Human HLA-DR	L243	Fluidigm	173Yb	1:50
Anti-Human CD20	2H7	Fluidigm	171Yb	1:50
Anti-Human CD25	2A3	Fluidigm	169Tm	1:50
Anti-Human CD8	SK1	Fluidigm	168Er	1:50
Anti-Human CD197/CCR7	G043H7	Fluidigm	167Er	1:50
Anti-Human CD24	ML5	Fluidigm	166Er	1:50
Anti-Human CD45RO	UCHL1	Fluidigm	165Ho	1:50
Anti-Human CD161	HP-3G10	Fluidigm	164Dy	1:50
Anti-Human CD183/CXCR3	G025H7	Fluidigm	163Dy	1:50
Anti-Human CD66b	80H3	Fluidigm	162Dy	1:50
Anti-Human CD28	CD28.2	Fluidigm	160Gd	1:50
Anti-Human CD27	L128	Fluidigm	158Gd	1:50
Anti-Human CD45RA	HI100	Fluidigm	155Gd	1:50
Anti-Human CD3	UCHT1	Fluidigm	154Sm	1:50
Anti-Human CD185/CXCR5	RF8B2	Fluidigm	153Eu	1:50
Anti-Human TCRg∂	11F2	Fluidigm	152Sm	1:50
Anti-Human CD123/IL-3R	6H6	Fluidigm	151Eu	1:50
Anti-Human CD194/CCR4	L291H4	Fluidigm	149Sm	1:50
Anti-Human CD16	3G8	Fluidigm	148Nd	1:50
Anti-Human CD11c	Bu15	Fluidigm	147Sm	1:50
Anti-Human IgD	IA6-2	Fluidigm	146Nd	1:50
Anti-Human CD38	HIT2	Fluidigm	144Nd	1:50
Anti-Human 127/IL7Ra	A019D5	Fluidigm	143Nd	1:50
Anti-Human CD19	HIB19	Fluidigm	142Nd	1:50
Anti-Human CD45	H130	Fluidigm	89Y	1:50
