# Supplementary material for: Pyoderma gangrenosum caused by the molecular uncoupling of OTULIN catalytic activity and LUBAC binding
Source: Nat Immunol. 2026 Jun 15;27(8):1619–32. doi: 10.1038/s41590-026-02568-6 (PMC13414579; doi:10.1038/s41590-026-02568-6)
Supplement: Supplementary file 5 — CPRISP Cas9 gRNA. [file 41590_2026_2568_MOESM5_ESM.xlsx]

## Sheet: Supplementary Table 4
Supplementary Table 4: CRISPR-Cas9 gRNA sequences
sgRNA name	Target	Sequence
Nontarget-guide1anti	Nontarget	AAACCCCACCAATATCAGTAATACC
Nontarget-guide1	Nontarget	CACCGGTATTACTGATATTGGTGGG
OTULIN-KO-Ex6guide1anti	Exon6	AAACCATTTGTGAATAGTTCATCAC
OTULIN-KO-Ex6guide1	Exon6	CACCGTGATGAACTATTCACAAATG
OTULIN-KO-Ex4guide1anti	Exon4	AAACCAGTGCACAGTAATTATCACC
OTULIN-KO-Ex4guide1	Exon4	CACCGGTGATAATTACTGTGCACTG
