# Supplementary material for: Pyoderma gangrenosum caused by the molecular uncoupling of OTULIN catalytic activity and LUBAC binding
Source: Nat Immunol. 2026 Jun 15;27(8):1619–32. doi: 10.1038/s41590-026-02568-6 (PMC13414579; doi:10.1038/s41590-026-02568-6)
Supplement: Supplementary file 6 — Extended Data Fig. 1f statistical source data. [file 41590_2026_2568_MOESM6_ESM.xlsx]

## Sheet: Sheet1
	Extended Data Figure 1F. p-Tyrosines in HEK293T cells ectopically expressing OTULIN
	Allele	WT	R57C	Y56F
	Experiment 1	1	2.17753	0.303893
	Experiment 2	1	2.36604	0.232822
	Experiment 3	1	2.8884	0.725115
	Experiment 4	1	2.88425	0.341059
	P-value to WT	n/a	<0,0001	0.0132
	Statistical test	One-way ANOVA with Dunnett multiple comparison correction
