# Supplementary material for: Pyoderma gangrenosum caused by the molecular uncoupling of OTULIN catalytic activity and LUBAC binding
Source: Nat Immunol. 2026 Jun 15;27(8):1619–32. doi: 10.1038/s41590-026-02568-6 (PMC13414579; doi:10.1038/s41590-026-02568-6)
Supplement: Supplementary file 7 — Extended Data Fig. 1g statistical source data. [file 41590_2026_2568_MOESM7_ESM.xlsx]

## Sheet: Sheet1
	Extended Data Figure 1G. P-P65 and p-IKBa in B-LCL stimulated with TNF
		P-P65 normalized to time 0 in B-LCL stimulated with TNF				P-IKBa normalized to time 0 in B-LCL stimulated with TNF
	Time course	HC1	HC2	HC3	P2	HC1	HC2	HC3	P2
	0	1	1	1	1	1	1	1	1
	15	3.63592	2.3346	3.25748	2.17217	1.02992	1.2689	1.99199	1.51403
	30	0.716743	0.407196	0.529604	0.663623	1.00035	0.825751	1.21054	1.37107
	45	1.48297	0.335974	1.05856	0.344304	0.743869	0.379176	1.14029	1.14207
	60	0.495951	0.371638	0.249131	0.480603	0.626731	0.626122	1.13702	0.661862
