# Supplementary material for: Pyoderma gangrenosum caused by the molecular uncoupling of OTULIN catalytic activity and LUBAC binding
Source: Nat Immunol. 2026 Jun 15;27(8):1619–32. doi: 10.1038/s41590-026-02568-6 (PMC13414579; doi:10.1038/s41590-026-02568-6)
Supplement: Supplementary file 8 — Extended Data Fig. 2c statistical source data. [file 41590_2026_2568_MOESM8_ESM.xlsx]

## Sheet: Sheet1
	Extended Data Figure 2C. Immune subset frequencies in PBMC as measured by CyTOF
		WT/WT																		R57C/R57C					p-value compared to WT/WT	Statistical test
	B	7.97167	8.9892	5.54284	8.26588	10.0437	9.31456	9.67022	10.7588	7.21647	7.64622	6.06229	9.05621	14.2022	19.4195	15.4059	14.1521	12.453	12.8049	6.02315	8.29095	17.4035	8.91812	10.0989
	CD4+ T	46.3405	41.4039	31.2775	40.6197	16.0667	27.3972	33.1412	32.6584	32.8296	32.3809	30.724	26.4916	41.3109	37.1666	19.6439	38.8609	48.7209	32.7788	57.5439	40.8904	27.0386	48.612	44.3908
	CD8+ T	12.2569	14.6174	26.603	16.9306	16.9173	18.3293	13.1774	12.8878	11.0245	18.7224	20.1479	20.9638	10.1579	7.54106	3.586	18.0317	10.3307	22.3248	21.3946	29.1646	38.4984	22.1581	23.3816	0.000948757	Two-tailed Mann-Whitney student's t test
	Double positive T	0.984702	0.831478	0.945219	0.880743	0.438919	0.375304	0.548671	1.11563	0.683525	0.962071	2.10421	1.3488	0.640572	0.407591	0.0830855	0.0963418	0.0555807	0.977733	0.113101	0	0.0521376	0.0466104	0.0479272	0.00618965	Two-tailed Mann-Whitney student's t test
	gdT	3.27274	0.776046	3.37859	3.03421	8.38356	0.90796	5.63956	1.76079	5.20064	2.96585	2.76495	3.23162	2.4642	2.15418	0.703783	2.29368	0.636253	2.60468	2.7062	1.54671	3.31595	2.79662	2.80031
	Myeloid	11.3164	11.7756	18.8087	15.5748	11.9537	16.7632	10.9805	21.7815	13.0309	22.0874	19.6155	18.5009	26.1884	22.6745	30.559	17.0182	23.6628	15.3334	8.77666	15.9549	5.66215	14.0323	15.7954
	MAIT	2.27172	3.22983	3.02507	2.1828	2.25865	4.98209	2.66516	3.13993	2.67681	0.724071	0.527463	3.38287	1.15192	1.97737	0.164394	1.18482	1.61623	1.24195	1.094	0.369261	0.709072	0.87265	0.540892	0.0179586	Two-tailed Mann-Whitney student's t test
	NK	15.5854	18.3766	10.419	12.5112	33.9375	21.9303	24.1773	15.8972	27.3376	14.5112	18.0536	17.0242	3.88395	8.65915	29.8539	8.36228	2.52454	11.9337	2.34839	3.78318	7.32013	2.56357	2.9441	0.00428999	Teo-tailed Mann-Whitney student's t test
