# Supplementary material for: Pyoderma gangrenosum caused by the molecular uncoupling of OTULIN catalytic activity and LUBAC binding
Source: Nat Immunol. 2026 Jun 15;27(8):1619–32. doi: 10.1038/s41590-026-02568-6 (PMC13414579; doi:10.1038/s41590-026-02568-6)
Supplement: Supplementary file 9 — Extended Data Fig. 2f statistical source data. [file 41590_2026_2568_MOESM9_ESM.xlsx]

## Sheet: Sheet1
	Extended Data Figure 2F. Immune subset frequencies in PBMC as measured by scRNA-seq
	Genotype	WT/WT			R57C/R57C
	B	20.3108	9.59703	8.95959	8.6	7.98389
	CD4+ T	42.7673	60.6738	47.0844	57.269	58.4182
	CD8+ T	21.5342	10.4771	20.6664	19.4	18.8208
	Other T	0.378495	0.11283	1.67494	1.48966	1.48404
	Monocyte	8.19095	11.4603	12.1677	8.42069	8.71441
	DC	0.783645	0.641522	0.141794	0.365517	0.425654
	NK	5.08836	5.46422	8.7469	2.31034	1.9327
	Other	0.946238	1.57318	0.558313	2.14483	2.2203
