# Supplementary material for: Pyoderma gangrenosum caused by the molecular uncoupling of OTULIN catalytic activity and LUBAC binding
Source: Nat Immunol. 2026 Jun 15;27(8):1619–32. doi: 10.1038/s41590-026-02568-6 (PMC13414579; doi:10.1038/s41590-026-02568-6)
Supplement: Supplementary file 10 — Extended Data Fig. 5b statistical source data. [file 41590_2026_2568_MOESM10_ESM.xlsx]

## Sheet: Sheet1
	Extended Data Figure 5B. MEFV (pyrin) ASC inflammasome specks per nuclei in HEK293T
	Specks per nuclei	Empty vector	WT MEFV	WT MEFV + WT OTULIN	WT MEFV + R57C OTULIN	WT MEFV + L272P OTULIN
	Image 1	0	3.48101	0.696864	7.14286	3.53982
	Image 2	0	3.2967	0	1.84332	6.25
	Image 3	0	2.46914	0	3.67647	2.25225
	Image 4	0.826446	5.81395	1.25	2.1097	4.90798
	Image 5	0	6.42857	3.62319	8.4507	5.31915
	Image 6	0	10.5769	0.534759	4.16667	5.88235
	Image 7	0	1.64609	1.875	0.568182	4.91803
	Image 8	0	2.12766	1.60428	8.26446	1.86916
	Image 9	0	8.04598	0	5.37634	6.36364
	Image 10	0	2.8169	0	4.5977	5.82524
	p-value to WT	n/a	0.00161355	n/a	0.00101904	1.28987e-05
	Statistical test	Two-tailed student's t-test
