# Supplementary material for: Pyoderma gangrenosum caused by the molecular uncoupling of OTULIN catalytic activity and LUBAC binding
Source: Nat Immunol. 2026 Jun 15;27(8):1619–32. doi: 10.1038/s41590-026-02568-6 (PMC13414579; doi:10.1038/s41590-026-02568-6)
Supplement: Supplementary file 11 — Extended Data Fig. 6b statistical source data. [file 41590_2026_2568_MOESM11_ESM.xlsx]

## Sheet: Sheet1
	Extended Data Figure 6B. Live N/TERT-1 cells over time
	Day	WT			NT			OTULIN-KO
	0	0.4	0.4	0.4	0.4	0.4	0.4	0.4	0.4	0.4
	3	1.8	1.328	1.345	0.96	1.03	1.002	0.47	0.54	0.48
	7	6.56	3.379	4.705	5.16	3.946	2.598	0.61	1.051	1.922
	10	8.835	5.979	6.785	7.12	6.146	5.118	2.71	2.311	3.522
	p-value to WT (Day 10 timepont)				n/a			0.00916249
	Statistical test				Two-tailed student's t-test
