# Supplementary material for: Pyoderma gangrenosum caused by the molecular uncoupling of OTULIN catalytic activity and LUBAC binding
Source: Nat Immunol. 2026 Jun 15;27(8):1619–32. doi: 10.1038/s41590-026-02568-6 (PMC13414579; doi:10.1038/s41590-026-02568-6)
Supplement: Supplementary file 12 — Extended Data Fig. 6f statistical source data. [file 41590_2026_2568_MOESM12_ESM.xlsx]

## Sheet: Sheet1
	Extended Data Figure 6F. Pro-caspase 3 cleavage in primary dermal fibroblasts following stimulation with TNF+Cycloheximide
	Genotype	WT/WT		L272P/L272P		R57C/R57C
	Time course	Experiment 1	Experiment 2	Experiment 1	Experiment 2	Experiment 1	Experiment 2
	0	1	1	1	1	1	1
	6 hours	0.771242	0.664596	0.28754	0.603623	0.286792	0.34632
	9 hours	0.45098	0.325466	0.104153	0.291304	0.0578616	0.0857143
