# Supplementary material for: Pyoderma gangrenosum caused by the molecular uncoupling of OTULIN catalytic activity and LUBAC binding
Source: Nat Immunol. 2026 Jun 15;27(8):1619–32. doi: 10.1038/s41590-026-02568-6 (PMC13414579; doi:10.1038/s41590-026-02568-6)
Supplement: Supplementary file 13 — Extended Data Fig. 6g statistical source data. [file 41590_2026_2568_MOESM13_ESM.xlsx]

## Sheet: Sheet1
	Extended Data Figure 6G. P-RIKP1, P-RIKP3, and P-MLKL in primary dermal fibroblasts stimulated with TCZ
		P-RIPK1 over RIPK1 in primary dermal fibroblasts stimulated with TCZ			P-RIPK3 over RIPK3 in primary dermal fibroblasts stimulated with TCZ				P-MLKL over MLKL in primary dermal fibroblasts stimulated with TCZ
	Genotype	WT/WT	L272P/L272P	R57C/R57C	Genotype	WT/WT	L272P/L272P	R57C/R57C	Genotype	WT/WT	L272P/L272P	R57C/R57C
	Experiment 1	1	7.28132	0.045821	Experiment 1	1	2.33782	0.774809	Experiment 1	1	9.60369	3.98849
	Experiment 2	1	8.80373	3.03868	Experiment 2	1	2.42955	1.13144	Experiment 2	1	5.96255	3.96722
	Experiment 3	1	13.9014	1.16377	Experiment 3	1	3.99011	1.29774	Experiment 3	1	3.67126	1.04264
	P-value to control	n/a	0.0042	0.9612	P-value to control	n/a	0.01	0.9838	P-value to control	n/a	0.0275	0.4135
	Statistical test	One-way ANOVA with Sidak multiple comparison correction			Statistical test	One-way ANOVA with Sidak multiple comparison correction			Statistical test	One-way ANOVA with Sidak multiple comparison correction
