# Supplementary material for: Pyoderma gangrenosum caused by the molecular uncoupling of OTULIN catalytic activity and LUBAC binding
Source: Nat Immunol. 2026 Jun 15;27(8):1619–32. doi: 10.1038/s41590-026-02568-6 (PMC13414579; doi:10.1038/s41590-026-02568-6)
Supplement: Supplementary file 14 — Extended Data Fig. 6h statistical source data. [file 41590_2026_2568_MOESM14_ESM.xlsx]

## Sheet: Sheet1
	Extended Data Figure 6H. P-65 over P65 in primary dermal fibroblasts stimulated with TNF
	Genotype	WT/WT			L272P/L272P			R57C/R57C
	Time course	Experiment 1	Experiment 2	Experiment 3	Experiment 1	Experiment 2	Experiment 3	Experiment 1	Experiment 2	Experiment 3
	0	0.0282857	0.756	0.248819	0.0693277	1.11321	0.357143	0.123622	1.00877	0.265217
	10 minutes	0.464706	2.02454	0.640159	0.473046	2.11299	1.02339	0.422914	2.80449	1.2053
	30 minutes	0.536585	1.31884	0.438278	0.656566	1.49794	0.568106	0.677043	1.27899	0.484058
