# Supplementary material for: Pyoderma gangrenosum caused by the molecular uncoupling of OTULIN catalytic activity and LUBAC binding
Source: Nat Immunol. 2026 Jun 15;27(8):1619–32. doi: 10.1038/s41590-026-02568-6 (PMC13414579; doi:10.1038/s41590-026-02568-6)
Supplement: Supplementary file 15 — Extended Data Fig. 6i statistical source data. [file 41590_2026_2568_MOESM15_ESM.xlsx]

## Sheet: Sheet1
	Extended Data Figure 6I. IL6 secretion by primary dermal fibroblasts
	Genotype	WT/WT		WT/WT		L272P/L272P		R57C/R57C		WT/E95X
	Stimulation	Unstimulated	TNF	Unstimulated	TNF	Unstimulated	TNF	Unstimulated	TNF	Unstimulated	TNF
	Experiment 1	35.85	6812.6	59.67	7954.55	4.56	7887.59	8.06	15927.4	16.22	5873.56
	Experiment 2	31.81	8303.85	53.06	13623	5.19	13336.7	8.77	19387.5	19.36	4573.14
	Experiment 3	30.36	12468.2	47.2	20066.5	5.01	6393.24	7.31	9581.33	18.68	3096.42
	Experiment 4	19.73	10072.4	25.04	25080.5	1.9	5406.84	1.54	7790.98	7.56	924.43
	Experiment 5	57.46	10875	16.61	22357.1	1.63	8661.5	1.37	10428.3	n/a	7790.98
	Experiment 6	15.47	13226.6	14.18	25080.5	1.59	8399.39	1.37	4249.75	n/a	7964.35
