# Supplementary material for: Pyoderma gangrenosum caused by the molecular uncoupling of OTULIN catalytic activity and LUBAC binding
Source: Nat Immunol. 2026 Jun 15;27(8):1619–32. doi: 10.1038/s41590-026-02568-6 (PMC13414579; doi:10.1038/s41590-026-02568-6)
Supplement: Supplementary file 16 — Extended Data Fig. 7a statistical source data. [file 41590_2026_2568_MOESM16_ESM.xlsx]

## Sheet: Sheet1
	Extended Data Figure 7A. M1-Ub over beta-Actin in whole cell lysates from primary dermal fibroblasts
	Genotype	WT/WT	WT/WT	L272P/L272P	WT/E95X	R57C/R57C	sgNTC	sgOTU
	Experiment 1	0.96	1.04	1.35	1.49	1.42	1.05	1.28
	Experiment 2	0.91	1.09	1.29	1.4	1.5	0.96	1.17
	Experiment 3	0.97	1.03	1.17	1.01	1.49	1.04	1.25
	P-value to Controls	n/a	n/a	0.0298	0.0165	0.0007	n/a
	P-value to sgNTC	n/a					n/a	0.0076
	Statistical test	One-way ANOVA with Dunnett multiple comparison correction					Unpaired t-test
