# Supplementary material for: Pyoderma gangrenosum caused by the molecular uncoupling of OTULIN catalytic activity and LUBAC binding
Source: Nat Immunol. 2026 Jun 15;27(8):1619–32. doi: 10.1038/s41590-026-02568-6 (PMC13414579; doi:10.1038/s41590-026-02568-6)
Supplement: Supplementary file 17 — Extended Data Fig. 7b statistical source data. [file 41590_2026_2568_MOESM17_ESM.xlsx]

## Sheet: Sheet1
	Extended Data Figure 7B. M1-Ub accumulation in complementend SV40-transduced dermal fibroblasts
	Genotype and complementation	WT/WT OTU	WT/WT EV	R57C/R57C OTU	R57C/R57C EV
	Experiment 1	1.0298	1	0.933146	1.97409
	Experiment 2	0.847049	1	1.18543	1.86142
	Experiment 3	0.847312	1	0.570267	1.4803
	P-value	0.8429		0.0018
	Statistical test	One-way ANOVA with Sidak multiple comparison correction
