# Supplementary material for: Pyoderma gangrenosum caused by the molecular uncoupling of OTULIN catalytic activity and LUBAC binding
Source: Nat Immunol. 2026 Jun 15;27(8):1619–32. doi: 10.1038/s41590-026-02568-6 (PMC13414579; doi:10.1038/s41590-026-02568-6)
Supplement: Supplementary file 18 — Extended Data Fig. 7d statistical source data. [file 41590_2026_2568_MOESM18_ESM.xlsx]

## Sheet: Sheet1
	Extended Data Figure 7D. OTULIN binding to SHARPIN in complemented SV40-immortalized dermal fibroblasts
	Genotype	WT/WT		R57C/R57C
	Complementation	OTU	EV	OTU	EV
	Experiment 1	3.53086	0.193913	1.54616	0.0054386
	Experiment 2	3.29289	0.835088	3.88889	0.5
	Experiment 3	1.23529	0.243931	2.32394	0.0332727
	P-value to EV	0.0297	n/a	0.0221	n/a
	Statistical test	One-way ANOVA with Sidak multiple comparison correction
