# Supplementary material for: Pyoderma gangrenosum caused by the molecular uncoupling of OTULIN catalytic activity and LUBAC binding
Source: Nat Immunol. 2026 Jun 15;27(8):1619–32. doi: 10.1038/s41590-026-02568-6 (PMC13414579; doi:10.1038/s41590-026-02568-6)
Supplement: Supplementary file 19 — Extended Data Fig. 7f statistical source data. [file 41590_2026_2568_MOESM19_ESM.xlsx]

## Sheet: Sheet1
	Extended Data Figure 7F. DUB-treatment of SHARPIN-immunoprecipitated LUBAC components in SV40-transformed dermal fibroblasts
	Readout	M1-Ub over CYLD		High-MW HOIL1 over CYLD		High-MW HOIP over CYLD
	Treatment	Untreated	OTULIN	Untreated	OTULIN	Untreated	OTULIN
	Experiment 1	1	0.35	1	0.6	1	0.96
	Experiment 2	1	0.54	1	0.55	1	0.88
	Experiment 3	1	0.48	1	0.56	1	0.93
	P-value to Untreated	n/a	<0,0001	n/a	<0,0001	n/a	0.1574
	Statistical test	One-way ANOVA with Sidak multiple comparison correction
