# Supplementary material for: Pyoderma gangrenosum caused by the molecular uncoupling of OTULIN catalytic activity and LUBAC binding
Source: Nat Immunol. 2026 Jun 15;27(8):1619–32. doi: 10.1038/s41590-026-02568-6 (PMC13414579; doi:10.1038/s41590-026-02568-6)
Supplement: Supplementary file 20 — Fig. 2c statistical source data. [file 41590_2026_2568_MOESM20_ESM.xlsx]

## Sheet: Sheet1
	Figure 2C. NF-kB promoter activity luciferase assay in HEK293T
	Condition	Renilla + Firefly				Renilla + Firefly + LUBAC				WT				D54A				Y56F				R57C				L272P
	RLU (arbitrary units)	Experiment 1	Experiment 2	Experiment 3	Experiment 4	Experiment 1	Experiment 2	Experiment 3	Experiment 4	Experiment 1	Experiment 2	Experiment 3	Experiment 4	Experiment 1	Experiment 2	Experiment 3	Experiment 4	Experiment 1	Experiment 2	Experiment 3	Experiment 4	Experiment 1	Experiment 2	Experiment 3	Experiment 4	Experiment 1	Experiment 2	Experiment 3	Experiment 4
		1	1	1	1	25.8498	8.84663	4.21629	9.81989	1.45712	0.904902	0.445119	0.248472	1.74568	1.52172	0.734784	0.280813	2.69384	3.83371	0.647404	0.676341	1.68583	1.00613	0.221819	0.241794	53.575	15.2963	5.03095	11.8421
	P-value to WT													ns				ns				ns				<0.0001
	Statistical test	Two-tailed student's test comparing WT to respective genotype
