# Supplementary material for: Pyoderma gangrenosum caused by the molecular uncoupling of OTULIN catalytic activity and LUBAC binding
Source: Nat Immunol. 2026 Jun 15;27(8):1619–32. doi: 10.1038/s41590-026-02568-6 (PMC13414579; doi:10.1038/s41590-026-02568-6)
Supplement: Supplementary file 21 — Fig. 2e statistical source data. [file 41590_2026_2568_MOESM21_ESM.xlsx]

## Sheet: Sheet1
	Figure 2E. HOIP/OTULIN binding ratio in HEK293T
	Genotype	WT					D54A					Y56F					R57C					L272P
	HOIP/OTULIN ratio	Experiment 1	Experiment 2	Experiment 3	Experiment 4	Experiment 5	Experiment 1	Experiment 2	Experiment 3	Experiment 4	Experiment 5	Experiment 1	Experiment 2	Experiment 3	Experiment 4	Experiment 5	Experiment 1	Experiment 2	Experiment 3	Experiment 4	Experiment 5	Experiment 1	Experiment 2	Experiment 3	Experiment 4	Experiment 5
		1.71393	1.72593	0.726216	1.15495	1.39398	0.0601546	0.04	0.0918733	0.04	0.691774	0.04	0.04	0.110915	0.04	0.240538	0.282112	0.21306	0.198552	0.0484655	0.271582	0.587042	0.83493	0.421912	0.725507	1.21475
	P-value to WT																0.0079					ns
	Statistical test	Two-tailed student's t-test comparing WT to respective genotype
