# Supplementary material for: Pyoderma gangrenosum caused by the molecular uncoupling of OTULIN catalytic activity and LUBAC binding
Source: Nat Immunol. 2026 Jun 15;27(8):1619–32. doi: 10.1038/s41590-026-02568-6 (PMC13414579; doi:10.1038/s41590-026-02568-6)
Supplement: Supplementary file 23 — Fig. 3e statistical source data. [file 41590_2026_2568_MOESM23_ESM.xlsx]

## Sheet: Sheet1
	Figure 3E. Relative expression of IL8 measured by scRNA-seq
	Genotype	WT/WT			R57C/R57C
		0.95294	0.95523	1.09183	2.1134	2.41868
