# Supplementary material for: Pyoderma gangrenosum caused by the molecular uncoupling of OTULIN catalytic activity and LUBAC binding
Source: Nat Immunol. 2026 Jun 15;27(8):1619–32. doi: 10.1038/s41590-026-02568-6 (PMC13414579; doi:10.1038/s41590-026-02568-6)
Supplement: Supplementary file 24 — Fig. 3f statistical source data. [file 41590_2026_2568_MOESM24_ESM.xlsx]

## Sheet: Sheet1
	Figure 3F. Plasma concentration of IL-1B, IL-8, and TNF
	Genotype	WT/WT																			R57C/R57C				P-value WT/WT vs R57C/R57C	Statistical test
	IL-1B	0.131348	0.131348	0.131348	0.131348	0.131348	0.113037	0.708496	0.113037	0.113037	0.131348	0.131348	87.5878	53.5269	0.129616	16.9011	20.4371	6.59802	4.90557	0.113037	109.741	187.718	3861.56	807.684	0.00312995	Two-tailed student's t-test
	IL-8	4.77944	2.95754	4.63135	13.0147	2.8035	5.80609	5.11887	5.3463	7.1431	12.6499	9.50986	642.074	540.264	345.996	28.4177	29.8356	3496.43	268.306	4.62628	2331.99	356.839	7600.46	7039.4	9.70643e-05	Two-tailed student's t-test
	TNF	3.30291	2.95996	3.07424	2.73483	2.74863	1.84496	2.95687	2.57191	2.60005	3.12794	2.91137	5.61481	4.04565	3.34397	3.889	3.66182	8.6618	3.40318	2.8284	6.81056	4.9304	2646.07	156.751	0.0168477	Two-tailed student's t-test
