# Supplementary material for: Pyoderma gangrenosum caused by the molecular uncoupling of OTULIN catalytic activity and LUBAC binding
Source: Nat Immunol. 2026 Jun 15;27(8):1619–32. doi: 10.1038/s41590-026-02568-6 (PMC13414579; doi:10.1038/s41590-026-02568-6)
Supplement: Supplementary file 25 — Fig. 4b statistical source data. [file 41590_2026_2568_MOESM25_ESM.xlsx]

## Sheet: Sheet1
	Figure 4B. NLRP3 ASC inflammasome specks per nuclei in HEK293T
	Specks per nuclei	Empty vector	WT NLRP3	WT NLRP3 + WT OTULIN	WT NLRP3 + R57C OTULIN	WT NLRP3 + L272P OTULIN	D305N NLRP3
	Image 1	0	5.71429	0	4.41176	25.2632	9.25926
	Image 2	0	3.26797	6.52174	4.34783	2.72727	6.54206
	Image 3	0	9.09091	6.66667	17.9487	0	17.6471
	Image 4	0	3.64964	0	8.54701	3.33333	10.1449
	Image 5	0	4.79452	0	21.5385	4.7619	23.3333
	Image 6	0	13.2353	0.458716	1.04167	7.22892	28.9855
	Image 7	0	3.25581	1.5748	1.89573	18.1818	19.3277
	Image 8	0	2.49221	0	5.32544	5.55556	6.75676
	Image 9	0	6.92308	1.0989	3.22581	0	8.90411
	Image 10	0	2.46305	1.14943	18.75	11.25	9.64912
	Image 11	0	2.15827	0	10.5263	11.1111	6.25
	Image 12	0	1.5873	0	15.3846	34.4828	15.3846
	Image 13	0	4.72441	6.89655	22.2222	6.54206	18.1818
	Image 14	0	0	0	8.33333	2.43902
	Image 15	0	1.92308	4.65116	2.17391	2.29008
	p-value to WT NLRP3 + WT OTULIN	n/a	0.0393361	n/a	0.000797229	0.012439	n/a
	Statistical test	Two-tailed student's t-test
