# Supplementary material for: Pyoderma gangrenosum caused by the molecular uncoupling of OTULIN catalytic activity and LUBAC binding
Source: Nat Immunol. 2026 Jun 15;27(8):1619–32. doi: 10.1038/s41590-026-02568-6 (PMC13414579; doi:10.1038/s41590-026-02568-6)
Supplement: Supplementary file 26 — Fig. 4d statistical source data. [file 41590_2026_2568_MOESM26_ESM.xlsx]

## Sheet: Sheet1
	Figure 4D. IL-1B secretion by PBMC following LPS alone or LPS + Nigericin stimulation
		HC1			HC2			HC3			R57C/R57C
	Stimulation	Triplicate #1	Triplicate #2	Triplicate #3	Triplicate #1	Triplicate #2	Triplicate #3	Triplicate #1	Triplicate #2	Triplicate #3	Triplicate #1	Triplicate #2	Triplicate #3	p-value compared to HC	Statistical test
	No stim	0	0	0	0	0	0	0	0	0	0	0	0		Two-tailed student's t-test
	LPS	324.87	252.058	140.058	151.901	75.6543	0	299.362	252.058	123.826	616.889	576.988	436.938	0.000433442
	LPS + Nigericin	622.261	496.696	332.522	526.716	482.568	340.938	513.275	423.652	337.159	788.247	773.531	622.617	0.00195833
