# Supplementary material for: Pyoderma gangrenosum caused by the molecular uncoupling of OTULIN catalytic activity and LUBAC binding
Source: Nat Immunol. 2026 Jun 15;27(8):1619–32. doi: 10.1038/s41590-026-02568-6 (PMC13414579; doi:10.1038/s41590-026-02568-6)
Supplement: Supplementary file 27 — Fig. 5a statistical source data. [file 41590_2026_2568_MOESM27_ESM.xlsx]

## Sheet: Sheet1
	Figure 5A. Kinetic microscopy Propidium Iodide uptake by WT, NT, and OTULIN-KON/TERT-1 following TNF stimulation
	Time course (hours)	WT			NT			KO			WT + 100 ng/mL TNF			NT + 100 ng/mL TNF			KO + 100 ng/mL TNF
		Triplicate #1	Triplicate #2	Triplicate #3	Triplicate #1	Triplicate #2	Triplicate #3	Triplicate #1	Triplicate #2	Triplicate #3	Triplicate #1	Triplicate #2	Triplicate #3	Triplicate #1	Triplicate #2	Triplicate #3	Triplicate #1	Triplicate #2	Triplicate #3
	0	7.043	6.246	6.223	2.961	2.671	2.775	2.879	2.792	2.849	6.466	4.461	5.529	3.092	2.682	2.709	2.742	2.784	3.062
	2	7.11	6.547	6.277	3.278	2.776	2.891	3.029	2.99	3.097	6.507	4.49	5.44	3.162	2.83	2.803	2.854	2.948	3.2
	4	6.581	6.318	5.929	3.27	2.775	2.879	3.128	3.143	3.202	5.814	4.37	5.242	3.025	2.815	2.887	2.923	3.031	3.251
	6	6.478	6.031	5.62	3.125	2.784	2.868	3.243	3.22	3.24	5.556	4.185	5.229	3.008	2.803	2.879	2.899	3.092	3.288
	8	6.072	5.519	5.618	3.084	2.737	2.834	3.258	3.178	3.314	5.321	3.993	4.487	3.001	2.849	2.933	2.966	3.139	3.366
	10	5.337	5.296	5.429	3.071	2.732	2.847	3.27	3.316	3.317	5.675	4.49	4.653	3.032	2.879	2.961	3.04	3.286	3.38
	12	4.766	5.23	5.323	3.037	2.747	2.863	3.295	3.387	3.291	5.662	5.009	4.072	3.075	3	3.098	3.098	3.37	3.578
	14	4.408	5.081	5.989	3.022	2.759	2.878	3.304	3.395	3.268	5.315	5.195	3.585	3.106	3.035	3.074	3.137	3.76	3.643
	16	4.872	4.787	6.336	3.063	2.848	2.886	3.375	3.545	3.361	4.875	4.745	3.265	3.27	3.067	3.243	3.365	3.989	3.761
	18	4.732	4.727	6.133	3.042	2.761	2.927	3.463	3.6	3.452	4.656	4.062	3.13	3.302	3.175	3.444	3.527	4.257	4.026
	20	3.822	4.127	6.189	3.058	2.764	2.892	3.52	3.628	3.446	4.86	3.654	3.188	3.345	3.211	3.576	3.685	4.591	4.118
	22	3.397	3.95	5.7	3.076	2.825	2.938	3.541	3.624	3.443	5.561	3.558	2.991	3.37	3.374	3.651	3.825	4.847	4.277
	24	3.63	4.562	5.547	3.064	2.825	2.856	3.588	3.726	3.483	5.719	3.677	3.001	3.435	3.425	3.754	3.947	5.234	4.492
	26	4.086	4.572	5.855	3.116	2.782	2.817	3.624	3.915	3.517	5.001	3.875	3.244	3.492	3.43	4.035	4.187	5.668	4.812
	28	4.196	4.741	5.387	3.131	2.837	2.834	3.711	3.967	3.614	4.264	3.938	3.209	3.654	3.493	4.178	4.409	6.1	5.186
	30	4.068	4.437	5.598	3.226	2.876	2.839	3.74	3.988	3.739	4.12	4.071	3.503	3.79	3.6	4.313	4.716	6.38	5.482
	32	3.328	4.189	5.505	3.22	2.881	2.85	3.764	4.013	3.837	4.08	4.049	3.264	4.034	3.752	4.408	4.779	6.738	5.887
	34	3.052	3.875	6.184	3.195	2.915	2.866	3.85	4.067	3.888	4.036	3.87	3.26	4.205	3.879	4.512	5.124	7.199	6.068
	36	3.023	3.099	6.532	3.343	2.997	2.909	3.915	4.129	3.985	4.269	3.923	3.116	4.292	3.905	4.802	5.553	7.721	6.392
	38	3.063	3.261	5.976	3.362	3.092	2.936	4.036	4.201	4.108	4.445	3.956	3.031	4.599	3.854	5.019	5.74	8.057	6.706
	40	3.402	3.152	5.529	3.36	3.111	2.99	4.184	4.235	4.225	4.784	3.85	3.167	4.76	3.933	5.211	6.077	8.075	7.075
	42	3.661	3.137	5.13	3.359	3.122	3.089	4.387	4.301	4.285	4.516	3.425	3.136	4.894	4.184	5.455	6.491	8.413	7.347
	44	4.363	3.031	4.496	3.435	3.129	3.152	4.526	4.391	4.42	4.798	4.137	3.202	4.996	4.24	5.689	6.964	8.691	7.587
	46	4.567	2.954	4.439	3.413	3.156	3.184	4.594	4.459	4.582	5.163	4.128	3.342	5.147	4.243	5.744	7.312	9.253	8.039
	48	4.637	2.999	4.423	3.433	3.202	3.222	4.738	4.463	4.843	5.307	3.971	3.625	5.261	4.322	5.925	7.797	9.756	8.527
	50	4.447	2.927	4.175	3.464	3.218	3.249	4.811	4.58	5.063	3.984	3.775	4.122	5.324	4.547	6.078	8.162	10.151	8.905
	52	4.428	3.02	4.42	3.51	3.269	3.278	5.026	4.799	5.203	3.925	3.146	3.959	5.519	4.6	6.312	8.441	10.632	9.789
	54	4.139	3.121	4.129	3.623	3.303	3.32	5.244	4.912	5.305	3.924	2.897	3.846	5.676	4.836	6.508	8.906	10.912	10.261
	56	3.753	3.281	4.516	3.717	3.353	3.385	5.361	4.941	5.382	3.419	2.864	3.705	5.772	5.031	6.742	9.113	11.462	10.754
	58	3.524	3.228	4.458	3.723	3.446	3.44	5.514	5.112	5.528	3.119	2.924	3.583	5.813	5.231	6.978	9.518	12.055	11.065
	60	3.489	3.514	4.098	3.815	3.472	3.49	5.756	5.086	5.643	2.982	2.985	3.294	6.023	5.52	7.251	9.984	12.461	11.542
	62	3.58	3.708	3.768	3.904	3.478	3.549	5.977	5.296	5.783	3.102	3.017	3.201	6.153	5.592	7.677	10.201	12.75	11.928
	64	3.531	3.545	3.559	3.961	3.531	3.61	6.072	5.342	5.946	3.142	3.028	3.124	6.396	5.817	7.838	10.251	12.948	12.299
	66	3.583	3.462	3.519	4.252	3.679	3.738	6.322	5.517	6.07	3.135	2.807	2.867	6.613	5.887	8.077	10.497	12.891	12.371
	68	3.644	3.511	3.357	4.326	3.627	3.763	6.423	5.688	6.258	3.404	2.808	2.752	6.675	5.975	8.407	10.772	13.005	12.718
	70	3.925	3.179	3.304	4.439	3.701	3.883	6.729	5.862	6.404	3.606	2.824	2.807	6.748	6.236	9.008	11.03	13.113	12.9
	72	4.068	3.18	3.356	4.567	3.801	3.948	6.969	5.938	6.627	3.511	2.816	2.867	7.013	6.297	9.001	11.251	13.399	13.053
	P-value at 72 hour vs KO + TNF										0.000172763			0.00806026
	Statistical test										Two-tailed student's t-test
