# Supplementary material for: Pyoderma gangrenosum caused by the molecular uncoupling of OTULIN catalytic activity and LUBAC binding
Source: Nat Immunol. 2026 Jun 15;27(8):1619–32. doi: 10.1038/s41590-026-02568-6 (PMC13414579; doi:10.1038/s41590-026-02568-6)
Supplement: Supplementary file 28 — Fig. 5b statistical source data. [file 41590_2026_2568_MOESM28_ESM.xlsx]

## Sheet: Sheet1
	Figure 5B. Kinetic microscopy Propidium Iodide uptake by WT, NT, KO, and genetically complemented N/TERT-1 at 72hr (+/- TNF)
	Genotype + condition	WT	WT+TNF	NT	NT+TNF	KO	KO+TNF	WT complementation	WT complementation+TNF	R57C complementation	R57C complementation+TNF	L272P complementation	L272P complementation+TNF
	Experiment 1	818	238	575	1251.67	3667.67	10309.7	492	1642	2102.33	9524	664.333	5008.67
	Experiment 2	57.6667	21.3333	78.3333	162.333	26	2236	59	758.667	1032.33	3170.33	799	5644.33
	Experiment 3	127.5	56	61.6667	321.667	2009.33	7442	661.333	2090.33	5292.67	9680	1964.67	12047.7
	Experiment 4	1	1	1	22.3333	833.667	3823	135	953	1258	4041	441	5174.67
	P-value to WT+TNF	n/a	n/a	n/a	n/a	n/a	0.0178234	n/a	0.00638589	n/a	0.00954101	n/a	0.00668956
	P-value to WT complementation+TNF	n/a	n/a	n/a	n/a	n/a	n/a	n/a	n/a	n/a	0.0250776	n/a	0.0174889
	Statistical test	Two-tailed student's t-test
