# Supplementary material for: Pyoderma gangrenosum caused by the molecular uncoupling of OTULIN catalytic activity and LUBAC binding
Source: Nat Immunol. 2026 Jun 15;27(8):1619–32. doi: 10.1038/s41590-026-02568-6 (PMC13414579; doi:10.1038/s41590-026-02568-6)
Supplement: Supplementary file 29 — Fig. 5d statistical source data. [file 41590_2026_2568_MOESM29_ESM.xlsx]

## Sheet: Sheet1
	Figure 5D. Cell viability of primary dermal fibroblasts following stimulation with TNF+Cycloheximide
	Genotype	WT/WT				L272P/L272P				R57C/R57C				WT/WT				WT/E95X
	Stimulation	Experiment 1	Experiment 2	Experiment 3	Experiment 4	Experiment 1	Experiment 2	Experiment 3	Experiment 4	Experiment 1	Experiment 2	Experiment 3	Experiment 4	Experiment 1	Experiment 2	Experiment 3	Experiment 4	Experiment 1	Experiment 2	Experiment 3	Experiment 4
	TNF + CHX (TC)	0.86	1.05	1.05	1.13	0.42	0.48	0.42	0.55	0.05	0.66	0.1	0.35	0.79	1.11	1.05	1.04	1.06	1.06	1.05	1.02
	TC + ZVAD	1.26	1.18	1.24	1.27	1.2	1.06	1.18	1.21	1.15	1.19	1.32	1.26	1.05	1.15	1.24	1.25	1.18	1.1	1.19	1.05
	TC + NEC1	0.97	1.07	1.11	1.2	0.79	0.7	0.68	1	0.06	0.74	0.14	0.42	0.82	1.07	1.15	1.21	1.19	1.04	1.1	1.05
	TC + GSK872	0.45	1.03	1.07	1.25	0.4	0.27	0.3	0.49	0.03	0.6	0.09	0.35	0.5	1.09	1.11	1.3	1.21	1.21	1.2	1.2
